# Supplementary material for: Disease-Resistance Functional Analysis and Screening of Interacting Proteins of ZmCpn60-3, a Chaperonin 60 Protein from Maize
Source: Plants (Basel). 2025 Jun 30;14(13):1993. doi: 10.3390/plants14131993 (PMC12251557; doi:10.3390/plants14131993)
Supplement: Supplementary file 1 [file plants-14-01993-s001.zip]

Archive with 1 entries (1 files):
- plants-3642496-supplementary.rar
